# Supplementary material for: Environmental and anthropogenic factors affecting the probability of occurrence of Oncomegas wageneri (Cestoda: Trypanorhyncha) in the southern Gulf of Mexico
Source: Parasit Vectors. 2015 Nov 26;8:609. doi: 10.1186/s13071-015-1222-6 (PMC4662013; doi:10.1186/s13071-015-1222-6)
Supplement: Additional file 1: Table S1. — Geographic positions, the number of shoal flounders (Syacium gunteri) collected and the environmental variables recorded for each sampling site. The variables from Depth to Sigma-T were obtained from water, and those from Carbon % to Total hydro from sediments. PAHL and PAHH are polyaromatic hydrocarbons of low and high molecular weight respectively; Oxygen sat is oxygen saturation; pHW and pHS are pH values for water and sediment respectively; UCM is unresolved complex mixture and Total hydro is the sum of Total PAHs, Aliphatics and UCM. (XLSX 75 kb) [file 13071_2015_1222_MOESM1_ESM.xlsx]

## Sheet: Hoja1
Table S1. Geographic positions of the sampling sites, the number of shoal flounders (Syacium gunteri) collected and the environmental variables recorded for each sampling site. The variables from Depth to Sigma-T were obtained from water, while those from Carbon % to Total hydro were obtained from sediments.
PAHL and PAHH are polyaromatic hydrocarbons of low (2-3 rings) and high (4-6 rings) molecular weight respectively; Oxygen sat is oxygen saturation;pHW and pHS are pH values for water and sediment respectively; UCM is unresolved complex mixture and Total hydro is the sum of Total PAHs, Aliphatics and UCM.
						Water															Sediments
Sampling site	Code given by PEMEX	Latitude	Longitude	Number of shoal flounders per site	Standard length (± SD)	Depth	Temperature	Salinity	Oxygen	pHW	Conductivity	Oxygen sat	Alkalinity	CO2	Nitrate	Nitrite	Amonium	Phosphate	Silicate	Sigma-T	Carbon %	Organic matter	Sand	Silt	Clay	Porosity	pHS	Redox potential	Phosphorus	Nitrogen	PAHL	PAHH	PAHL/PAHH ratio	Total PAHs	Aliphatics	UCM	Total hydro
		DD	DD		cm	m	°C	UPS	mg/L		µMhos/cm	%	meq/l	mmol/l	µMolar	µMolar	µMolar	µMolar	µMolar	Kg/m3	%	%	%	%	%	%		mV	micromol/g	micromol/g	µg/g	µg/g	µg/g	µg/g	µg/g	µg/g	µg/g
1	99-18	-91.8775	19.0637	6	11.52 ± 0.32	20	28.9684	36.6724	5.03474	8.53	54208.4	79.1097	2.91791	2.8866	2.6886	0	0.2142	0.1892	17.456	23.336	0.435653	0.784176	51	14	35	0.506402	7.6	-163	2.3041	30.0672	0.386483	0.347936	1.11079	0.734419	0.214402	23.1937	24.1425
2	2	-92.9244	18.5587	10	10.41 ± 1.18	19.6	26.433	36.4553	5.4053	8.44	53887.5	82.5938	2.93915	2.92038	0.6195	0	1.0077	1.1108	26.66	24.122	1.09589	1.80934	100	0	0	0.240149	7.56	23.6667	5.72107	74.5127	0.0135128	0.404091	0.03344	0.417604	0	0.490067	0.907671
3	11	-92.6574	18.6919	7	10.70 ± 1.42	13.6	29.6	0.1	5.47	7.68	372.501	71.9843	2.70874	2.81466	12.479	0.1128	0.9045	0.0183	191.53	24.718	1.1194	0.19708	99	1	0	0.383828	8.05	-65	6.0868	82.2693	0	0	0	0.0783228	0.387011	0.271895	0.737229
4	16	-92.4607	18.711	4	8.05 ± 1.41	12.1	26.1128	36.2319	2.41668	8.08	53557.3	36.6841	1.324	1.33783	3.2196	2.0098	2.3566	0.2747	19.971	23.93	1.09453	2.22542	69	12	19	0.582715	7.64	-16	6.56337	73.8727	0.155162	1.12536	0.137878	1.28052	1.44792	20.0074	22.7358
5	89-20	-92.5001	19.1876	10	9.01 ± 0.89	62	23.9852	36.5606	4.6239	8.23	54043.1	67.8261	2.55917	2.56731	1.3763	0.4794	1.3409	0.0793	8.0811	24.833	1.50447	2.70804	81	11	8	0.636114	7.58	-163	5.5497	123.947	0.203888	0.917753	0.222159	1.12164	0.360056	26.7851	28.2668
6	102-33	-91.5	19.3745	1	23.3	32.24	29.3128	36.7436	3.73779	8.16	54313.7	55.6324	2.5489	2.56538	1.4801	0.3615	1.3806	0.0305	10.962	23.273	1.83412	3.30142	65	10	25	0.579631	7.59	-150	2.3972	30.0032	0.37166	0.753845	0.493019	1.12551	0	19.8695	20.995
7	81-13	-93.0004	18.754	11	12.48 ± 1.23	38.41	23.9502	36.6302	2.9564	8.29	54146	43.3573	2.91791	2.91923	3.7079	0.8306	0.4999	0.2258	20.544	24.895	1.9042	3.42756	49	17	34	0.568599	7.54	-226	5.4734	143.795	0.38822	0.763151	0.508707	1.15137	0	20.3327	21.4841
8	41-17	-95.501	19.0013	10	10.95 ± 1.17	165.34	18.3326	36.3889	3.51223	8.03	53789.3	46.4859	2.8324	2.86953	15.738	0.0359	1.8	0.5981	7.8247	26.258	0.601218	1.08219	53	18	29	0.572532	7.59	-174	6.5018	50.0512	0.431582	0.87668	0.492292	1.30826	0.277483	6.23074	7.81649
9	89-17	-92.5008	18.9992	9	12.47 ± 2.06	32	24.8103	36.6359	3.73779	8.16	54154.5	55.6324	2.5489	2.56538	1.4801	0.3615	1.3806	0.0305	10.962	24.643	1.44489	2.60079	78	8	14	0.576251	7.53	-164	5.7755	102.187	0.159473	1.15256	0.138364	1.31204	0.434705	18.0042	19.7509
10	97-17	-92.0069	18.9996	3	16.87 ± 4.59	22.1	29.2928	36.739	5.1878	8.24	54306.9	83.1886	2.68064	2.68795	1.0956	0.0743	1.2378	0.0244	15.222	23.303	1.51422	2.72559	54	5	41	0.528479	7.76	-79	5.2567	42.3792	0.21384	1.11551	0.191697	1.32935	0.0428894	5.27267	6.64491
11	105-25	-91.501	19.5004	4	23.38 ± 5.54	30.3	29.3423	36.8634	5.20391	8.31	54490.7	83.5706	2.69502	2.6938	0.3296	0	1.1346	0.061	11.682	23.353	1.74171	3.13507	65	9	26	0.553566	7.92	109	5.571	42.7632	0.42532	1.17545	0.361834	1.60077	0.19751	6.39116	8.18944
12	97-16	-92.003	18.9375	6	12.28 ± 0.47	18.55	29.0913	36.6446	5.21196	8.24	54167.3	82.885	2.70196	2.70932	0.3632	0.0231	0.9045	0.0549	16.809	23.272	0.833751	1.50075	62	7	31	0.526089	7.66	-146	5.1011	59.4592	0.272642	1.56935	0.173729	1.842	0	21.6822	23.5242
13	91-17	-92.3759	18.9996	6	11.18 ± 0.46	26.83	24.7333	36.4342	5.41335	8.27	53856.3	81.3432	2.62479	2.62835	0.3174	0	0.127	0.0671	16.956	24.663	1.87772	3.37989	79	9	12	0.57206	7.46	-219	5.9128	107.347	0.937354	1.24023	0.755789	2.17759	0	11.6517	13.8293
14	33-25	-95.9998	19.5018	10	12.59 ± 1.31	191.01	19.1055	36.4721	3.56057	8.07	53912.3	47.8361	2.8324	2.86346	9.256	0	3.1659	0.5615	5.1392	26.127	1.00719	1.81295	83	6	11	0.576356	7.45	134	5.6885	22.8832	0.573099	1.79473	0.319323	2.36783	0.280006	7.70792	10.3558
15	61-5	-94.25	18.2333	10	10.97 ± 1.15	27	25.426	36.4783	5.41335	8.27	53921.5	81.3432	2.62479	2.62835	0.3174	0	0.127	0.0671	16.956	24.332	0.280576	0.505036	97	2	1	0.344355	7.46	-219	4.5807	26.3632	0.0658155	0.410896	0.160176	0.476711	0.0206031	1.45001	1.94732
16	95-15	-92.155	18.881	9	11.00 ± 0.71	18	29.4043	36.1801	5.21196	8.24	53480.7	82.885	2.70196	2.70932	0.3632	0.0231	0.9045	0.0549	16.809	22.859	1.33398	2.40116	64	10	26	0.567986	7.65	72	5.7068	76.8272	0.260612	0.424765	0.613545	0.685378	0.454104	16.478	17.6175
17	1	-92.9869	18.4831	4	11.25 ± 0.26	18.4	26.433	36.4553	5.4053	8.44	53887.5	82.5938	2.93915	2.92038	0.6195	0	1.0077	1.1108	26.66	24.122	1.21005	1.80934	100	0	0	0.240149	7.56	28.3333	6.1585	58.0033	0.0135128	0.404091	0.03344	0.417604	0	0.490067	0.907671
18	81-09	-93.0001	18.5035	11	11.35 ± 1.23	20.07	28.2466	36.1166	5.03474	8.53	53386.8	79.1097	2.91791	2.8866	2.6886	0	0.2142	0.1892	17.456	23.156	0.759682	1.36743	20	25	55	0.465934	7.59	-127	6.1203	97.9072	0.315946	0.470913	0.670922	0.786858	0	5.40471	6.19157
19	78-11	-93.2028	18.6257	10	17.78 ± 5.62	28.47	25.466	36.5222	5.20391	8.28	53986.4	78.2684	2.68064	2.68307	0.2045	0.0077	0.73	0.1709	16.248	24.31	1.52902	2.75224	47	30	23	0.455846	7.72	-138	6.3782	73.4432	0.629742	0.342324	1.83961	0.972066	0.452707	4.79791	6.22268
20	4	-92.812	18.6919	11	9.81 ± 0.97	19.7	23.9502	36.6302	2.9564	8.29	54146	43.3573	2.91791	2.91923	3.7079	0.8306	0.4999	0.2258	20.544	24.895	1.36986	3.42756	49	17	34	0.568599	7.54	-9.66667	6.43573	88.106	0.38822	0.763151	0.508707	1.15137	0	20.3327	21.4841
21	88-19	-92.5636	19.1261	11	11.32 ± 1.88	60	25.7868	36.5329	4.6239	8.23	54002.2	67.8261	2.55917	2.56731	1.3763	0.4794	1.3409	0.0793	8.0811	24.871	2.05897	3.70614	62	24	14	0.600673	7.91	-2	4.4861	110.923	0.37422	0.794048	0.471281	1.16827	1.2757	30.9812	33.4252
22	89-21	-92.5001	19.2516	6	13.37 ± 4.15	81.56	22.3265	36.5032	4.63196	8.21	53958.3	65.9838	0.840893	0.844346	1.1017	0.2384	1.0394	0.0671	5.9692	25.275	1.57895	2.84211	90	5	5	0.603766	7.73	-30	5.3132	86.2992	0.258474	1.42519	0.18136	1.68367	0.662745	21.598	23.9444
23	94-16	-92.1877	18.9389	4	10.74 ± 0.82	20.78	29.4313	36.3693	5.03474	8.53	53760.4	79.1097	2.91791	2.8866	2.6886	0	0.2142	0.1892	17.456	22.95	1.89802	3.41643	73	7	20	0.553043	7.82	77	6.2622	68.0912	0.237354	0.834856	0.284305	1.07221	0.104434	4.16123	5.33788
24	93-13	-92.2523	18.7729	3	8.83 ± 2.48	13.13	29.9666	36.1734	5.53	8.23	53470.8	86.6407	2.81623	2.82519	2.0081	0.705	2.1185	0	36.499	22.62	1.75637	3.16147	54	20	26	0.548102	7.78	-180	5.9739	91.4272	1.19462	0.749363	1.59418	1.94398	0.720027	22.9745	25.6385
25	95-18	-92.1262	19.0635	5	14.16 ± 7.30	0.111111	29.1383	36.6441	5.03474	8.53	54166.6	79.1097	2.91791	2.8866	2.6886	0	0.2142	0.1892	17.456	23.256	0.877235	1.57902	31	19	50	0.514164	8.31	111	6.2027	48.6272	1.11919	1.01871	1.09863	2.1379	0.956636	18.7638	21.8584
26	69-9	-94.0005	18.375	6	15.13 ± 0.93	38	23.2535	36.5108	5.20391	8.27	53969.5	75.3505	2.81623	2.82005	0.0641	0.0513	0.9045	0.061	23.474	25.011	1.08057	1.94502	100	0	0	0.263236	8.33	211	1.854	60.9712	0.551663	1.60183	0.344396	2.15349	0.00902596	0.721073	2.88359
27	65-06	-94	18.3	2	12.00 ± 0.00	29	25.466	36.5222	5.20391	8.28	53986.4	78.2684	2.68064	2.68307	0.2045	0.0077	0.73	0.1709	16.248	24.31	0.826486	1.48768	100	0	0	0.327378	8.17	160	3.3783	35.8672	0.291293	0.502946	0.579174	0.79424	0.00141248	0.911429	1.70708
28	10	-92.634	18.6372	3	8.90 ± 0.26	7.1	29.6	0.1	5.47	7.68	372.501	71.9843	2.70874	2.81466	12.479	0.1128	0.9045	0.0183	191.53	24.718	1.86567	0.19708	99	1	0	0.383828	8.05	-55.3333	6.65697	133.723	0	0	0	0.0783228	0.387011	0.271895	0.737229
29	15	-92.3904	18.6843	2	10.45 ± 5.65	36.4	24.7428	36.5856	5.20391	8.31	54080.1	83.5706	2.69502	2.6938	0.3296	0	1.1346	0.061	11.682	24.625	1.29353	1.17808	35	29	36	0.525132	7.72	-9	6.08423	81.4893	0.393177	0.590597	0.665728	0.983775	0.00285508	10.1142	11.1008
30	96-14	-92.0638	18.8129	4	10.90 ± 5.53	14.09	29.8247	36.8886	5.53	8.23	54528	86.6407	2.81623	2.82519	2.0081	0.705	2.1185	0	36.499	23.206	1.21073	2.17931	61	9	30	0.550906	7.9	-160	5.3208	38.5712	0.303262	1.17311	0.258512	1.47637	0.74346	16.2288	18.4487
31	57-13	-94.4994	18.7534	1	11.3	253.5	15.9714	36.073	3.29473	8.08	53322.4	41.5932	1.43587	1.45086	0.4822	0.0385	1.1108	0.0427	11.047	26.588	1.26614	2.27905	83	8	9	0.597113	7.84	-27	5.629	27.1712	0.756939	1.33106	0.568675	2.088	0.131168	4.6144	6.83356
32	21	-92.817	18.877	3	11.83 ± 0.58	36.3	24.7428	36.5856	5.20391	8.31	54080.1	83.5706	2.69502	2.6938	0.3296	0	1.1346	0.061	11.682	24.625	0.329949	1.17808	35	29	36	0.525132	7.72	-17.6667	7.50383	40.922	0.393177	0.590597	0.665728	0.983775	0.00285508	10.1142	11.1008
33	33-33	-96.0001	20.0002	0	0	1791	5.59	34.881	4.35002	8.1	51560.4	43.5786	1.78584	1.80267	18.896	0	2.2217	2.002	26.465	27.519	1.57554	2.83597	91	4	5	0.599823	7.29	260	4.7501	22.7872	0.380601	1.46783	0.259296	1.84843	0.362494	5.62492	7.83584
34	37-14	-95.7482	18.7922	0	0	4.6	29.3	0.1	3.8	7.25	176	49.7472	0.985004	1.11094	9.6252	0.2666	2.4121	0.5127	206.26	27.519	0.226277	0.407299	52	31	17	0.396937	7.53	145	0.7401	61.9072	0	0	0	0.183973	0	1.45957	1.64354
35	41-13	-95.5001	18.7502	0	0	29.93	24.4979	36.5138	6.08197	8.2	53974	89.98	1.96659	1.97558	0.108	0.0974	3.4	0	5.7983	24.64	0.28777	0.517986	99	1	0	0.135752	8.24	115	2.7817	0	2.43708	1.52879	1.59412	3.96588	0.196679	4.92917	9.09173
36	41-21	-95.5001	19.2502	0	0	1513.92	5.623	34.8812	4.30974	8	51560.7	43.2089	2.8324	2.8743	19.23	0.0231	0.2	1.8555	29.199	27.516	1.4964	2.69353	64	17	19	0.608529	7.35	105	5.2781	136.547	0.586719	1.58167	0.370948	2.16839	0.336373	7.64862	10.1534
37	49-13	-95.0001	18.7502	0	0	101.2	21.0767	36.5064	4.22918	8.07	53963	58.9184	2.7521	2.78228	6.9061	0.0718	0.1587	0.2014	8.728	25.627	1.48921	2.68058	70	8	22	0.565165	7.5	-10	5.5436	54.2352	0.468671	1.70891	0.274252	2.17758	0.20357	5.64905	8.03019
38	49-17	-95.0001	19.0002	0	0	1230.13	5.8622	34.8797	4.38224	7.83	51558.5	44.184	2.68791	2.75766	22.589	0	0.603	1.8311	29.565	27.485	1.58273	2.84892	62	21	17	0.609785	7.49	110	4.4663	36.5472	0.279578	0.642623	0.435058	0.922202	0.232613	4.53941	5.69423
39	49-25	-95.0001	19.5002	0	0	2364	5.216	34.8938	4.80113	7.87	51579.3	47.6766	2.62479	2.68524	16.403	0.0282	0.4761	1.0193	33.435	27.536	1.35205	2.4337	77	15	8	0.572243	8.28	119	5.2597	97.6752	0.558122	1.01771	0.548408	1.57584	0.328945	5.85769	7.76247
40	49-33	-95.0001	20.0003	0	0	2721	5.0367	34.9	4.87363	8.12	51588.5	48.1918	2.7985	2.82206	0.528	0.0513	0.3491	2.0874	32.605	27.6	0.593607	1.06849	75	18	7	0.579889	7.73	156	5.3086	30.0352	0.43168	1.01789	0.424091	1.44957	0.270821	4.31369	6.03409
41	49-41	-95.0001	20.5003	0	0	3057.65	5.254	34.8914	4.80918	8.12	51575.8	47.7991	2.61605	2.63807	17.712	0.1025	0.4047	2.0996	32.153	27.57	1.54318	2.77773	84	14	2	0.6058	7.54	159	4.8188	109.987	0.368198	1.1948	0.308167	1.563	0.160472	2.56021	4.28368
42	56-04	-94.5995	18.1952	0	0	2.9	29.9	33.224	5.83	8.25	49393	92.5848	2.7521	2.75834	1.181	0.0359	1.0474	0	36.743	27.57	0.427743	0.769937	99	1	0	0.376866	8.09	122	4.0055	51.6912	0	0	0	0.0268931	0.640319	1.44584	2.11305
43	57-17	-94.5001	19.0002	0	0	884	5.5201	34.8822	3.99557	8.11	51562.2	40.3341	2.60711	2.63035	27.078	0.0385	1.1902	0.3418	39.978	27.729	1.28848	2.31927	84	8	8	0.595885	7.49	287	4.6601	129.259	0.476389	2.06817	0.230343	2.54456	0.24486	7.20851	9.99793
44	58-04	-94.4117	18.1586	0	0	4	30.7	0.1	3.85	7.19	201.772	51.6349	0.985004	1.11094	8.7647	0.2358	2.1423	1.1108	205.05	27.729	0.0729927	0.131387	70	10	20	0.513553	7.25	-143	0.586	71.868	0	0	0	0.38666	1.14385	11.5069	13.0374
45	61-09	-94.2501	18.5002	0	0	62	23.4314	36.5296	5.16363	8.24	53997.3	75.0072	1.72862	1.73333	0.3174	0.1	0.8649	0.1343	7.9468	24.974	0.928058	1.6705	91	3	6	0.377338	7.79	-100	4.1794	11.3152	0.247964	1.72252	0.143954	1.97049	0.15133	4.69328	6.81509
46	63-04	-94.1306	18.2122	0	0	6.1	30.2	9.085	2.65	7.05	15236.3	37.0363	0.577442	0.679688	1.9745	0.3512	4.0149	0.6226	167.24	24.974	0.0510949	0.0919708	100	0	0	0.389941	7.59	60	4.7715	60.1024	0	0	0	0.643504	0	2.05624	2.69974
47	65-09	-94	18.5002	0	0	48.61	24.7158	36.5144	6.00947	8.28	53974.9	89.2376	2.05752	2.05937	0.4425	0	1.1584	0.0183	12.073	24.575	1.13261	2.0387	100	0	0	0.272114	8.3	120	2.1882	63.8752	0.218112	0.501024	0.435332	0.719136	0.026569	1.15806	1.90376
48	65-13	-94	18.7502	0	0	276	15.0247	35.9418	3.30279	8.08	53128.4	40.8889	1.81348	1.83242	16.638	0.0256	0.9283	1.1353	21.631	26.701	1.94076	3.49336	95	2	3	0.584664	7.56	272	5.7831	95.5232	0.525277	1.83749	0.285866	2.36277	0.174962	5.40438	7.94211
49	65-17	-94	19.0002	0	0	645	8.5019	35.0126	3.33501	7.99	51754.9	35.7592	2.68064	2.72184	26.135	0	1.095	2.2156	26.782	27.216	1.85597	3.34074	66	15	19	0.620395	7.61	289	4.7242	100.515	0.679684	1.15533	0.588304	1.83501	0.247987	8.88547	10.9685
50	65-41	-94	20.5003	0	0	2383	5.8162	34.8799	3.98751	8.09	51558.8	40.1607	2.83621	2.86438	25.754	0.1	1.1664	2.0752	36.963	27.49	1.74139	3.1345	74	17	19	0.598528	7.62	210	5.1636	81.5952	0.381463	0.527856	0.722665	0.909319	0.3359	3.19126	4.43648
51	65-49	-94	21.0003	0	0	2665.04	5.997	34.8795	4.15668	8.1	51558.2	42.0429	2.8245	2.85111	25.25	0.059	1.2616	2.3315	36.414	27.466	1.40648	2.53166	94	3	3	0.611649	7.54	216	4.596	112.275	0.626824	0.605135	1.03584	1.23196	0.358007	6.3537	7.94367
52	65-57	-94	21.5003	0	0	3260.05	5.9166	34.8812	4.29363	8.13	51560.7	43.3465	2.81623	2.83854	25.43	0	1.1505	2.4658	27.771	27.478	1.54318	2.77773	81	15	4	0.573088	7.59	134	5.1224	105.603	0	0	0	0	0	0	0
53	67-06	-93.8481	18.3027	0	0	1.7	31.2	24.662	6.93	8.31	37808.9	107.22	2.12042	2.11946	0.8728	0.0179	1.4282	0	173.46	27.478	0.416058	0.748905	100	0	0	0.309512	7.6	-11	0.0901	46.76	0	0	0	0.152819	0	1.07517	1.22799
54	69-07	-93.7648	18.3752	0	0	13.19	28.8	33.983	5.53	8.23	50396.3	86.6407	2.81623	2.82519	2.0081	0.705	2.1185	0	36.499	27.478	0.445255	0.80146	83	15	2	0.397885	7.73	156	0	48.7264	0	0	0	0.0198792	0	0	0.0198792
55	73-08	-93.487	18.4169	0	0	1.65	20.2	34.202	6.4	8.24	50686.1	86.5672	2.70196	2.70932	0.3021	0.0692	1.3013	0	41.26	27.478	0.240876	0.433577	100	0	0	0.331509	8.24	138	0.1114	49.596	0	0	0	0.0602855	0	0	0.0602855
56	73-09	-93	18.5002	0	0	24.4	26.433	36.4553	5.4053	8.44	53887.5	82.5938	2.93915	2.92038	0.6195	0	1.0077	1.1108	26.66	24.122	1.00519	1.80934	100	0	0	0.240149	7.56	-80	5.6351	74.4112	0.0135128	0.404091	0.03344	0.417604	0	0.490067	0.907671
57	73-17	-93	19.0002	0	0	455	16.0558	36.0928	2.90807	8.27	53351.7	36.777	2.74633	2.75005	13.913	0.0743	1.0394	0.8057	9.6191	26.589	2.00822	3.61479	87	6	7	0.623137	7.76	-156	3.3204	129.515	0.553853	1.01159	0.547509	1.56544	0.187983	6.2751	8.02852
58	73-21	-93	19.2502	0	0	630	8.3121	34.991	2.99668	8.1	51723	31.9903	2.62479	2.64952	23.813	0	0.9918	2.1851	21.375	27.225	2.37671	4.27808	73	19	8	0.602828	7.51	221	5.5832	131.515	0.710808	1.43306	0.496007	2.14387	0.335513	8.49803	10.9774
59	77-10	-93.25	18.5627	0	0	24.95	25.8574	36.5049	5.41335	8.27	53960.8	81.3432	2.62479	2.62835	0.3174	0	0.127	0.0671	16.956	24.217	0.243531	0.438356	98	1	1	0.353014	7.56	-80	3.3173	72.8672	0.752714	0.863429	0.871773	1.61614	0.900844	14.6345	17.1515
60	78-08	-93.2072	18.4494	0	0	4.4	28.8	34.611	5.92	8.27	51224.1	93.0751	2.789	2.79279	0.5646	0.0256	1.5076	0	46.631	24.217	0.321168	0.578102	100	0	0	0.40374	7.71	109	0	51.304	0	0	0	0	0.167909	1.14313	1.31104
61	79-08	-93.1447	18.4419	0	0	1.5	29.4	32.896	6.03	8.28	48958.1	94.8226	2.64983	2.65223	0.647	0.0538	2.1741	0	42.114	24.217	0.481752	0.867153	100	0	0	0.525922	7.71	113	2.1179	35.0624	0	0	0	0.0506094	0.620972	1.9771	2.64868
62	80-08	-93.0908	18.4413	0	0	2.1	28.6	24.744	4.72	8.1	37922.7	70.0206	2.74633	2.7722	3.4698	0.2384	1.3727	0	89.478	24.217	0.321168	0.578102	100	0	0	0.479315	8.12	149	0.4486	40.3472	0	0	0	0.186966	0	0.0337573	0.220724
63	81-17	-93	19.0002	0	0	120	20.5306	36.5086	3.63307	8.17	53966.3	50.2487	1.07569	1.08213	5.2063	0.0231	1.2061	0.3357	22.681	24.774	1.85552	3.33994	58	20	22	0.588994	7.68	-215	5.3513	125.267	0.412804	0.677279	0.609504	1.09008	0	12.2951	13.3851
64	81-21	-93	19.2502	0	0	334	15.306	35.9766	3.22223	8.27	53179.9	40.1239	2.59796	2.60148	14.603	0.0359	0.73	0.1648	21.008	26.665	1.92635	3.46742	62	18	20	0.606307	7.52	-8	5.4169	101.643	0.258758	1.60761	0.160958	1.86637	0	16.3047	18.1711
65	81-25	-93	19.5002	0	0	860	5.9246	34.8402	3.99557	8.11	51500.1	40.3341	2.60711	2.63035	27.078	0.0385	1.1902	0.3418	39.978	27.047	1.85552	3.33994	57	23	20	0.613564	7.5	218	4.6967	89.9152	0.207543	1.69681	0.122314	1.90436	0.0217359	12.2881	14.2141
66	81-33	-93	20.0003	0	0	1308.95	5.8362	34.8791	4.21307	8.08	51557.6	42.4522	2.76326	2.79212	23.788	0.0256	0.4822	1.8066	29.993	27.487	1.80522	3.2494	87	7	6	0.602976	7.46	226	2.0615	70.8672	0.341695	0.889792	0.384017	1.23149	0.235856	15.9606	17.428
67	81-41	-93	20.5003	0	0	1537.1	5.7044	34.8792	4.21307	8.08	51557.7	42.4522	2.76326	2.79212	23.788	0.0256	0.4822	1.8066	29.993	27.504	2.16006	3.8881	62	28	10	0.545426	7.59	208	4.8829	96.8112	0.347695	0.82557	0.421158	1.17327	0	13.0109	14.1842
68	81-49	-93.001	21.0002	0	0	2548.35	5.7368	34.8806	4.22113	8.1	51559.8	42.4343	2.74633	2.7722	26.666	0.1025	1.3806	2.1545	38.416	27.501	2.16006	2.53166	94	3	3	0.611649	7.54	216	4.596	112.275	0	0	0	0	0	0	0
69	81-57	-92.9833	21.4833	0	0	2892.2	5.8582	34.8845	4.02779	8.05	51565.6	40.6078	2.76865	2.80194	23.956	0.1154	1.4362	2.1912	43.079	27.489	2.16006	1.06849	75	18	7	0.579889	7.73	156	5.3086	30.0352	0	0	0	0	0	0	0
70	81-65	-93	22.0003	0	0	3295	5.8587	34.88	4.19696	8.12	51558.9	42.3126	2.8285	2.8523	24.527	0	0.9442	2.301	28.369	27.485	1.69972	3.05949	76	20	4	0.604195	7.67	173	5.2277	74.2832	0.198203	0	0	0.198203	0.0545166	15.7048	15.9575
71	86-11	-92.6961	18.6111	0	0	1.3	29.6	0.1	5.47	7.68	372.501	71.9843	2.70874	2.81466	12.479	0.1128	0.9045	0.0183	191.53	27.485	0.109489	0.19708	99	1	0	0.383828	8.05	62	1.1994	37.3824	0	0	0	0.0783228	0.387011	0.271895	0.737229
72	87-26	-92.625	19.5627	0	0	182.11	19.7056	36.4728	4.30168	8.23	53913.4	60.0669	2.64983	2.65827	3.8513	0.1436	0.9204	0.2258	9.9976	25.97	0.86758	1.56164	77	11	12	0.600016	7.63	105	5.156	99.6112	0.576938	1.2764	0.452004	1.85334	1.31423	23.8268	26.9943
73	89-13	-92.5	18.7502	0	0	15.17	26.1128	36.2319	2.41668	8.08	53557.3	36.6841	1.324	1.33783	3.2196	2.0098	2.3566	0.2747	19.971	23.93	1.23635	2.22542	69	12	19	0.582715	7.64	-184	5.4703	93.8112	0.155162	1.12536	0.137878	1.28052	1.44792	20.0074	22.7358
74	89-25	-92.5	19.5002	0	0	132.67	20.682	36.4889	3.63307	8.17	53937.2	50.2487	1.07569	1.08213	5.2063	0.0231	1.2061	0.3357	22.681	25.722	1.57109	2.82796	80	11	9	0.513617	8.06	115	5.2979	44.4112	0.163646	0.659483	0.248143	0.823129	0.995757	12.8087	14.6276
75	89-29	-92.5	19.7502	0	0	263.91	14.9018	35.9017	3.14973	8.22	53069.2	38.8889	1.6377	1.64366	16.141	0.082	0.8118	0.9888	25.342	26.697	1.81247	3.26245	73	13	14	0.604452	7.51	-71	4.5884	120.499	0.26032	1.25149	0.208007	1.51181	0.608955	23.3637	25.4844
76	89-33	-92.5007	20.0008	0	0	1326	5.8741	34.8775	4.05196	8.15	51555.2	40.8649	1.91788	1.93121	24.823	0	0.7507	1.886	28.674	27.481	1.81247	3.2494	87	7	6	0.602976	7.46	226	2.0615	70.8672	0	0	0	0	0	0	0
77	89-41	-92.5013	20.4975	0	0	2369.42	5.7658	34.8825	4.10029	8.13	51562.6	41.2483	2.79381	2.81594	27.029	0.1	1.0553	2.0752	33.325	27.498	1.81247	2.4337	77	15	8	0.572243	8.28	119	5.2597	97.6752	0	0	0	0	0	0	0
78	89-49	-92.4833	20.9833	0	0	1357.4	5.7868	34.8772	4.09224	8.08	51554.8	44.189	2.85403	2.88383	25.586	0.041	1.4203	2.1362	39.697	27.492	1.81247	2.92315	80	11	9	0.589721	7.8	161	2.4689	90.5872	0	0	0	0	0	0	0
79	89-57	-92.5	21.5003	0	0	266.89	14.2804	35.8506	3.39946	8.22	52993.6	41.4385	2.68791	2.69771	18.881	0.0179	2.1423	0.7874	15.93	26.762	1.42098	2.55776	72	12	16	0.583466	8.25	147	5.6107	94.1632	0.130396	0.72595	0.179621	0.856346	0.60064	18.8444	20.3013
80	89-65	-92.5	22.0003	0	0	1346.6	5.7558	34.8786	4.22113	8.13	51556.8	42.4527	2.66559	2.68671	24.918	0	3.158	1.8066	38.232	27.497	1.62397	2.92315	80	11	9	0.589721	7.8	161	2.4689	90.5872	0.194636	0.957253	0.203328	1.15189	1.22863	18.7258	21.1063
81	89-73	-92.5	22.4833	0	0	3556.8	5.9071	34.8975	4.25335	8.04	51584.8	42.9349	2.74633	2.78083	22.513	0.082	0.8411	2.7649	26.538	27.479	1.62397	3.05949	76	20	4	0.604195	7.67	173	5.2277	74.2832	0	0	0	0	0	0	0
82	90-11	-92.4689	18.6511	0	0	1.7	30.05	23.311	7.05	8.01	35936	106.271	2.68791	2.72615	3.7506	0.1179	5.0861	0	68.237	27.479	0.0291971	0.0525547	98	2	0	0.384556	7.92	60	0.4257	39.1872	0	0	0	0.241527	0.187327	0.989409	1.41826
83	90-43	-92.4375	20.6253	0	0	674.37	8.5603	35.0193	3.21418	7.97	51764.8	34.1403	2.57901	2.62168	22.067	0	0.6506	1.8494	25.94	27.212	1.07306	1.93151	69	15	16	0.636633	7.62	77	5.597	111.635	0	0	0	0	0	0	0
84	91-26	-92.375	19.5627	0	0	120.16	21.0932	36.4973	3.63307	8.17	53949.6	50.2487	1.07569	1.08213	5.2063	0.0231	1.2061	0.3357	22.681	25.616	1.73272	3.1189	76	10	14	0.60673	7.8	-160	4.5197	99.7392	0.454193	0.87969	0.516311	1.33388	0.681584	42.8492	44.8646
85	91-62	-92.375	21.8128	0	0	169	19.867	36.8248	4.30168	8.23	54433.7	60.0669	2.64983	2.65827	3.8513	0.1436	0.9204	0.2258	9.9976	25.935	0.768645	1.38356	72	14	14	0.503093	7.79	135	5.9586	87.1392	1.15016	0.693685	1.65804	1.84384	0.591908	10.4625	12.8983
86	92-21	-92.3125	19.2627	0	0	40.35	24.2915	36.549	5.34085	8.42	54026	86.1231	2.76326	2.74819	1.0437	0.0282	0.4944	0	19.568	24.745	1.6564	2.98152	89	5	6	0.5757	7.63	-137	6.4072	105.739	1.42575	0.774858	1.84001	2.20061	1.93907	35.4629	39.6026
87	92-22	-92.3125	19.3127	0	0	48	25.2626	36.5347	5.42141	8.28	54004.9	80.4562	2.64168	2.64406	0.0946	0	1.1584	0.0305	9.3262	24.429	1.90672	3.43209	60	17	23	0.599597	7.62	-190	4.9057	73.0592	2.06782	2.0123	1.02759	4.08012	1.70312	31.5917	37.3749
88	92-23	-92.3125	19.3752	0	0	58.15	23.6973	36.5613	4.6239	8.23	54044.2	67.8261	2.55917	2.56731	1.3763	0.4794	1.3409	0.0793	8.0811	24.919	1.28323	2.30981	73	10	17	0.611216	7.53	-213	5.3635	110.443	0.26047	0.737152	0.353346	0.997623	0.142332	8.85309	9.99304
89	92-64	-92.3058	21.9386	0	0	130.4	17.3858	36.2654	3.63307	8.17	53606.8	50.2487	1.07569	1.08213	5.2063	0.0231	1.2061	0.3357	22.681	26.399		2.82796	80	11	9	0.513617	8.06	115	5.2979	44.4112	0	0	0	0	0	0	0
90	93-26	-92.25	19.5627	0	0	78.67	21.6349	36.5001	3.64112	8.2	53953.7	51.3567	2.67321	2.68543	3.4698	0.4358	1.1902	0.2502	21.948	25.466	1.60222	2.884	91	5	4	0.6018	7.81	-10	5.0034	88.3952	0.85586	0.273705	3.12694	1.12956	0	21.4074	22.537
91	93-27	-92.25	19.6252	0	0	88.88	22.401	36.513	5.34085	8.29	53972.8	75.6032	1.69901	1.69977	0.2472	0.0051	1.214	0.0427	1.9775	25.26	0.905632	1.63014	68	18	14	0.588736	7.88	147	5.7312	84.1152	0.334122	1.1227	0.297605	1.45683	0.212648	9.64364	11.3131
92	93-28	-92.25	19.6877	0	0	97.7	21.7273	36.5106	4.22918	8.07	53969.2	58.9184	2.7521	2.78228	6.9061	0.0718	0.1587	0.2014	8.728	25.448	1.85552	3.33994	81	9	10	0.598775	7.88	140	5.5588	75.6032	1.16707	1.80151	0.647827	2.96858	0.748608	14.8646	18.5818
93	93-31	-92.25	19.8752	0	0	141	19.6776	36.5044	3.63307	8.17	53960.1	50.2487	1.07569	1.08213	5.2063	0.0231	1.2061	0.3357	22.681	26.001	1.84834	3.32701	82	8	10	0.592689	7.61	-178	5.4825	85.7232	1.29309	1.38121	0.936203	2.6743	0.540952	30.8019	34.0171
94	94-22	-92.1875	19.298	0	0	37.12	23.7428	36.5888	2.9564	8.29	54084.8	43.3573	2.91791	2.91923	3.7079	0.8306	0.4999	0.2258	20.544	24.925	1.58772	2.8579	78	8	14	0.606316	7.46	-141	5.7785	78.7632	0.322848	1.75669	0.183782	2.07953	0.197182	8.4681	10.7448
95	94-23	-92.1875	19.3752	0	0	44.6	23.4639	36.5665	5.34085	8.42	54051.9	86.1231	2.76326	2.74819	1.0437	0.0282	0.4944	0	19.568	24.99	2.00822	3.61479	78	10	12	0.619894	7.61	-201	5.4673	59.3632	1.43316	1.98034	0.723697	3.4135	0.165484	10.3159	13.8949
96	94-24	-92.1875	19.4377	0	0	2.15625	26.3297	36.6723	5.34085	8.42	54208.3	86.1231	2.76326	2.74819	1.0437	0.0282	0.4944	0	19.568	24.192	1.47468	2.65442	81	7	12	0.60759	7.68	-192	6.337	82.8832	0.354439	1.88396	0.188135	2.2384	0.243358	11.5803	14.062
97	94-25	-92.1875	19.5002	0	0	60.87	24.296	36.6096	5.32474	8.44	54115.6	85.4476	2.81623	2.79825	0.3174	0.0103	0.8807	0.1709	17.957	24.716	1.69067	3.0432	78	8	14	0.602662	7.7	-162	6.2348	66.1632	1.16378	0.946713	1.22928	2.11049	0	0.522615	2.6331
98	95-21	-92.125	19.2502	0	0	30.11	28.2166	36.5704	5.20391	8.31	54057.6	83.5706	2.69502	2.6938	0.3296	0	1.1346	0.061	11.682	23.605	1.84844	3.3272	70	10	20	0.56522	7.57	-172	4.3808	83.6912	1.39557	1.07738	1.29534	2.47295	0.369253	27.6892	30.5314
99	95-24	-92.125	19.4377	0	0	48.68	28.8624	36.7057	5.2603	8.42	54257.6	84.3841	2.76865	2.75355	1.7151	0.2461	1.2854	0.1953	5.2856	23.397	1.91943	3.45498	76	10	14	0.615579	7.47	-193	4.3442	88.6512	0.57491	1.05218	0.546401	1.62708	1.61312	85.6976	88.9378
100	95-26	-92.125	19.5627	0	0	64.71	23.1406	36.5397	5.16363	8.24	54012.3	75.0072	1.72862	1.73333	0.3174	0.1	0.8649	0.1343	7.9468	25.066	1.17927	2.12268	81	10	9	0.632628	7.56	-174	1.8265	72.9632	0.580596	0.585721	0.991249	1.16632	1.1931	51.6828	54.0422
101	96-22	-92.0625	19.3127	0	0	35	24.6295	36.6118	5.20391	8.27	54118.8	75.3505	2.81623	2.82005	0.0641	0.0513	0.9045	0.061	23.474	24.7088	1.03655	1.8658	88	4	8	0.589901	7.66	-192	2.0203	72.2832	1.49385	0.78614	1.90023	2.27999	1.07554	111.336	114.692
102	96-23	-92.0625	19.3752	0	0	41.46	23.6443	36.576	5.34085	8.42	54065.9	86.1231	2.76326	2.74819	1.0437	0.0282	0.4944	0	19.568	24.443	1.50976	2.71758	81	7	12	0.62638	7.44	-213	2.0661	79.0512	0.438208	0.997379	0.439359	1.43559	1.1465	40.3207	42.9027
103	96-24	-92.0677	19.4377	0	0	48.12	25.6709	36.6598	5.2603	8.42	54189.8	84.3841	2.76865	2.75355	1.7151	0.2461	1.2854	0.1953	5.2856	24.33	2.23223	4.01801	82	8	10	0.614859	8.07	-53	1.8845	55.3952	1.86785	1.99171	0.937814	3.85957	0.0249638	46.3597	50.2442
104	96-25	-92.0625	19.5002	0	0	52.16	29.0723	36.7533	5.21196	8.26	54328	83.354	2.48207	2.48656	0.0305	0	1.1188	0.061	18.701	23.363	1.38207	2.48773	90	6	4	0.567417	7.77	-161	2.0035	58.9712	0.310462	0.609001	0.509789	0.919463	0	32.0189	32.9384
105	96-26	-92.0625	19.5627	0	0	59.9	22.8927	36.546	4.6239	8.23	54021.6	67.8261	2.55917	2.56731	1.3763	0.4794	1.3409	0.0793	8.0811	25.143	1.16425	2.09564	79	8	13	0.600986	7.64	-139	1.8799	69.6432	0.904537	1.16509	0.776369	2.06962	0	23.6318	25.7014
106	96-28	-92.0625	19.6877	0	0	75.64	22.8617	36.5282	5.67113	8.29	53995.3	83.3649	2.60711	2.60828	0.1953	0	0.976	0	17.053	25.138	1.6564	2.98152	77	1	22	0.588394	7.68	127	1.8326	35.9312	0.303135	0.566207	0.535379	0.869342	0	18.5663	19.4356
107	97-13	-92	18.7502	0	0	7.28	29.9	31.327	8.27	8.33	46867.9	129.968	2.77906	2.7753	0.769	0.0077	1.9836	0	31.616	25.138	0.817518	1.47153	55	8	37	0.56016	7.18	-158	1.0742	59.0064	0	0	0	0.621769	0.318786	4.33711	5.27766
108	97-21	-92	19.2502	0	0	26.55	27.5903	36.7228	5.30057	8.4	54282.9	82.6798	2.57901	2.56732	0.528	0.0795	1.1505	0	6.0059	23.829	0.976465	1.75764	49	2	49	0.534346	7.83	-166	3.9277	44.2432	0.0551848	0.524377	0.105239	0.579562	0.0500866	2.23438	2.86402
109	97-22	-92	19.3127	0	0	33.87	29.1873	36.6827	5.2603	8.37	54223.6	84.5467	2.40533	2.39772	0.119	0	1.1902	0.061	10.925	23.27	1.44216	2.59589	82	1	17	0.586179	7.41	-164	3.4623	52.4672	0.327152	0.524567	0.623662	0.851719	1.17853	43.9766	46.0069
110	97-23	-92	19.3752	0	0	41.45	23.7198	36.5791	5.34085	8.42	54070.5	86.1231	2.76326	2.74819	1.0437	0.0282	0.4944	0	19.568	24.923	1.41212	2.54181	83	5	12	0.606697	7.84	-196	3.1296	76.4432	0.472025	0.94702	0.498432	1.41905	0.871848	62.8841	65.175
111	97-25	-92	19.5086	0	0	50	29.1288	36.7327	5.21196	8.26	54297.5	83.354	2.48207	2.48656	0.0305	0	1.1188	0.061	18.701	23.325	1.48723	2.67702	69	12	19	0.614048	8.11	-168	3.3966	65.0032	0.834644	1.78034	0.468813	2.61498	0.15757	8.25762	11.0302
112	97-29	-92	19.7502	0	0	80.42	21.8278	36.3185	3.64112	8.2	53685.3	51.3567	2.67321	2.68543	3.4698	0.4358	1.1902	0.2502	21.948	25.426	1.23185	2.21733	78	9	13	0.60599	7.71	-82	5.0461	60.5552	0.678604	1.60377	0.423132	2.28237	0.1201	4.40796	6.81043
113	97-33	-92	20.0003	0	0	74	23.1511	36.5383	4.80918	8.39	54010.2	69.5218	2.67321	2.66231	1.5289	0.0538	1.0864	0	23.083	25.062	0.953931	1.71708	71	12	17	0.564716	7.64	104	5.4123	60.8752	0.532824	1.36712	0.389743	1.89994	0.24526	6.1366	8.2818
114	97-35	-92.9982	20.1238	0	0	55	21.7918	36.5262	4.6239	8.23	53992.3	67.8261	2.55917	2.56731	1.3763	0.4794	1.3409	0.0793	8.0811	25.439	0.953931	1.37907	54	14	32	0.55362	7.67	-130	3.653	51.9152	0	0	0	0	0	0	0
115	97-36	-92	20.1878	0	0	56.08	29.6452	33.646	5.32474	8.44	49734.8	85.4476	2.81623	2.79825	0.3174	0.0103	0.8807	0.1709	17.957	23.238	0.766149	1.37907	54	14	32	0.55362	7.67	-130	3.653	51.9152	0.322485	0.319942	1.00795	0.642427	1.6542	42.1342	44.4308
116	97-37	-92	20.2503	0	0	41.73	29.6007	36.8607	5.34085	8.42	54486.7	86.1231	2.76326	2.74819	1.0437	0.0282	0.4944	0	19.568	23.261	0.978734	1.76172	86	4	10	0.54952	7.97	66	3.6667	47.8272	0.219312	1.32784	0.165164	1.54716	0	3.40664	4.95379
117	97-41	-92	20.5003	0	0	47.22	29.4453	36.3685	5.2603	8.42	53759.2	84.3841	2.76865	2.75355	1.7151	0.2461	1.2854	0.1953	5.2856	23.297	0.811217	1.46019	44	13	43	0.548804	7.43	-100	3.3432	54.2672	0.0751234	0.583062	0.128843	0.658186	0.0583988	2.48199	3.19857
118	97-49	-92	21.0003	0	0	52.4	29.3243	36.7811	5.32474	8.44	54369.1	85.4476	2.81623	2.79825	0.3174	0.0103	0.8807	0.1709	17.957	23.297	1.00048	1.80087	35	13	52	0.528785	7.61	-69	4.2588	46.0192	0.030986	0.554623	0.0558686	0.585609	0.0395286	1.77977	2.40491
119	97-57	-92	21.5003	0	0	51.6	28.9649	36.5759	5.45363	8.44	54065.8	86.9141	2.74633	2.72879	0.9247	0.0897	4.1577	0	2.4658	23.265	0.608413	1.09514	60	19	21	0.430143	7.77	-161	2.0371	9.4752	0.0549157	0.678538	0.0809325	0.733454	0.0161046	1.32369	2.07325
120	97-65	-91.9995	22.0052	0	0	77.71	22.0407	36.4901	4.87363	8.43	53938.9	69.0706	2.74042	2.7242	3.9154	0.2769	0.4523	0.1587	4.3335	25.347	0.555834	1.0005	49	15	36	0.469691			2.2095	31.4512	0	0	0	0	0	0	0
121	97-73	-92	22.5018	0	0	3571.09	5.7598	34.8816	4.13251	8.1	51561.3	41.5663	2.77391	2.80004	23.837	0.0692	0.484	2.124	32.458	27.5	0.555834	3.05949	76	20	4	0.604195	7.67	173	5.2277	74.2832	0	0	0	0	0	0	0
122	98-25	-91.9375	19.5002	0	0	48.47	29.2838	36.7679	5.42141	8.28	54349.6	80.4562	2.64168	2.64406	0.0946	0	1.1584	0.0305	9.3262	23.302	1.52479	2.74462	85	6	9	0.613265	7.73	-126	3.0503	43.3792	0.283373	0.805097	0.351974	1.08847	0.113661	64.7375	65.9396
123	99-12	-91.9433	18.6716	0	0	3.9	29.8	33.795	6.61	8.25	50148	105.134	2.57901	2.58485	0.8362	0.041	2.3804	0	52.246	23.302	0.569343	1.02482	79	4	17	0.448483	7.41	-214	0	46.5992	0	0	0	0.29372	0	3.4972	3.79092
124	100-26	-91.8124	19.5627	0	0	46.23	28.7729	36.8461	5.42141	8.28	54465.2	80.4562	2.64168	2.64406	0.0946	0	1.1584	0.0305	9.3262	23.535	1.63847	2.94925	65	18	17	0.608031	7.64	-144	5.1606	63.8752	0.752308	1.14147	0.659066	1.89378	0.882456	23.2	25.9763
125	105-14	-91.5155	18.7844	0	0	5.1	30.1	32.701	8.94	8.26	48699.4	142.019	2.73437	2.73932	0.9094	0.059	1.7218	0	51.27	23.535	0.40146	0.722628	92	6	2	0.313562	7.63	-94	0.5463	33.9664	0	0	0	0.206423	0.0696542	1.64206	1.91814
126	105-17	-91.4999	19.0002	0	0	15	29.1013	36.657	5.15557	8.23	54185.6	82.3812	2.57901	2.58722	0.7172	0	0.603	0.1404	9.0454	23.278	1.35071	2.43128	29	8	63	0.525907	7.76	-193	2.0646	47.7632	0.17411	0.686095	0.253769	0.860205	0.0377358	3.57774	4.47569
127	105-21	-91.4999	19.2502	0	0	21.35	28.8639	36.709	5.17974	8.26	54262.5	82.476	2.75774	2.76274	0.6042	0	1.1823	0.116	6.9824	23.397	1.81991	3.27583	38	14	48	0.524752	7.65	-202	5.1529	53.2672	0.0070406	0.688789	0.0102217	0.695829	0.0342913	0.327585	1.05771
128	105-33	-91.4999	20.0003	0	0	33.9	29.0324	36.7403	5.23613	8.26	54308.8	83.6145	2.68791	2.69278	0.4089	0	1.4362	0.0671	9.7534	23.364	1.78436	3.21185	46	11	43	0.532541	7.51	-131	8.0948	76.1872	0.11644	0.993693	0.117179	1.11013	0.0728127	3.17641	4.35936
129	105-41	-91.4999	20.5003	0	0	33.19	28.7144	36.6683	5.25224	8.34	54202.3	83.4104	2.5489	2.5443	0.5371	0.0256	1.0553	0.0671	15.186	23.417	1.09479	1.97062	40	24	36	0.457291	7.78	-11	5.8243	40.4432	0.255784	0.286703	0.892159	0.542487	0.0184387	0.90392	1.46485
130	113-29	-90.9999	19.7502	0	0	10	29.3113	36.68	5.30057	8.24	54219.6	84.9945	2.72185	2.72927	0.3876	0.0282	1.0632	0.0671	24.048	23.224	1.20142	2.16256	90	4	6	0.358283	8.24	94	4.7104	25.3312	0.0131094	0.142511	0.0919887	0.15562	0.0065309	0.673351	0.835502
131	113-33	-90.9999	20.0003	0	0	16.07	29.8612	36.8358	5.35696	8.25	54449.9	86.7297	2.62479	2.63074	0.3113	0.0256	1.1029	0.061	21.765	23.156	0.909953	1.63791	90	4	6	0.361542	7.76	-193	4.4281	32.1632	0.107656	0.434704	0.247653	0.54236	0.00399921	0.422806	0.969165
132	113-41	-90.9999	20.5003	0	0	18.82	28.8074	36.6468	5.21196	8.24	54170.6	82.885	2.70196	2.70932	0.3632	0.0231	0.9045	0.0549	16.809	23.369	0.625592	1.12607	52	31	17	0.451808	8.2	118	4.9195	24.4272	0.0413088	0.438721	0.0941574	0.480029	0.00648708	0.827094	1.31361
133	113-49	-90.9999	21.5003	0	0	26.84	28.3985	36.5101	5.32474	8.28	53968.5	84.057	2.60711	2.60946	0.3235	0.0256	0.976	0.061	15.002	23.403	1.18009	2.12417	71	15	14	0.453222	7.94	-11	5.6504	54.5952	0.117986	0.647247	0.182289	0.765233	0.0118197	0.290585	1.06764
134	113-57	-91.0018	21.5012	0	0	30	27.9137	36.458	5.39724	8.27	53891.5	84.5082	2.50538	2.50878	0.4974	0.0103	1.0394	0.0671	7.1533	23.526	1.83412	3.30142	62	19	19	0.577601	7.57	-172	5.4947	77.0192	0.0319455	0.30521	0.104667	0.337156	0.0298885	0.774251	1.1413
135	113-65	-90.9999	22.0003	0	0	50.5	28.6225	36.5091	5.17168	8.29	53967	81.9368	2.89425	2.89556	0.4059	0.0179	1.2378	0.0549	8.4595	23.329	1.13033	2.0346	77	10	13	0.44883	8.06	22	5.13	52.1072	0.130134	0	0	0.130134	0.0108441	0.607568	0.748546
136	113-73	-90.9999	22.5003	0	0	256	16.7243	36.1755	3.38335	8.1	53473.9	43.3699	2.73437	2.76013	13.159	0.0333	1.6583	1.0193	5.5298	26.492	1.52844	2.75118	70	11	19	0.565644	7.84	143	4.9286	77.7952	0.245189	1.36393	0.179766	1.60912	0.098523	4.74972	6.45736
137	117-23	-90.7232	19.3586	0	0	1.8	31.8	25.442	4.88	8.04	38885	76.5559	2.96879	3.00609	6.369	0.1	4.9908	0	161.13	26.492	2.40876	4.33577	84	8	8	0.544499	7.05	-274	0.7355	115.628	0	0	0	0.918367	1.85698	19.4498	22.2251
138	119-30	-90.5999	19.3586	0	0	4.3	30.1	34.143	6.04	8.19	50608.4	96.715	2.72818	2.74194	3.8391	0.3743	4.848	0	146.61	26.492	1.79562	3.23212	92	3	5	0.46563	7.19	-252	0.7355	57.2336	0	0	0	0.46519	0	23.6082	24.0734
139	121-49	-90.4999	21.0003	0	0	12.1	28	35.983	4.8	8.28	53024.5	75.0632	2.87858	2.88119	0.9827	0.0487	1.1902	0	35.156	26.492	1.41007	2.53813	95	4	1	0.513342	7.27	-186	5.449	22.8512	0	0	0	0.251366	0	0.382078	0.633443
140	121-50	-90.4995	21.2207	0	0	17.35	25.49	36.7094	5.1878	8.24	54263.1	83.1886	2.68064	2.68795	1.0956	0.0743	1.2378	0.0244	15.222	24.485	1.13669	2.04604	97	2	1	0.52201	8.2	118	5.0751	49.9472	0	0	0	0	0	0	0
141	121-57	-90.5017	21.5006	0	0	29.78	25.149	36.6719	4.84141	8.26	54207.7	72.4889	2.64983	2.65463	0.0946	0	0.8569	0.177	13.708	24.562	0.57554	1.03597	98	2	0	0.451989	7.57	-172	5.8335	20.1712	0	0	0	0	0	0	0
142	122-45	-96.0001	21.5003	0	0	2	30.7	34.969	7.35	8.25	51694.9	119.357	2.91791	2.92453	0.7263	0.0077	3.8562	0	35.767	24.562	1.00773	1.81392	97	2	1	0.460224	6.75	-255	12.6909	46.4032	0	0	0	0.261723	0.187713	6.55407	7.00351
143	123-77	-96.0001	22.0003	0	0	804.76	8.3915	34.9906	3.19001	7.98	51722.4	34.1149	2.55917	2.59999	17.911	0	0.722	1.9714	42.31	27.215	1.39336	2.50806	75	19	6	0.588222	7.94	147	4.2603	58.1392	0.367056	0.559552	0.655981	0.926607	0.0327674	0.803912	1.76329
144	129-65	-96.0001	23.0003	0	0	47	24.62	36.6937	5.42141	8.28	54239.9	80.4562	2.64168	2.64406	0.0946	0	1.1584	0.0305	9.3262	24.745	1.25829	2.26493	90	7	3	0.468474	8.27	125	7.2464	33.0992	0.149395	0.154445	0.967301	0.303841	0	ND	0.303841
145	129-73	-96.0001	23.2503	0	0	73.9	24.0589	36.7107	5.67113	8.29	54265	83.3649	2.60711	2.60828	0.1953	0	0.976	0	17.053	24.215	0.675355	1.21564	86	8	6	0.459699	7.89	-3	5.3421	25.4272	0.00973583	0.0942886	0.103256	0.104024	0.0309884	0.598123	0.733136
146	129-81	-95.5626	22.1878	0	0	204	21.1501	36.6743	4.30168	8.23	54211.2	60.0669	2.64983	2.65827	3.8513	0.1436	0.9204	0.2258	9.9976	25.737	1.27962	2.30332	73	11	16	0.56171	7.83	135	5.8304	45.6352	0.110675	0.883595	0.125256	0.99427	0.0540404	2.83294	3.88125
147	129-85	-95.5626	22.7503	0	0	592.5	8.0974	34.9632	3.21418	7.97	51681.9	34.1403	2.57901	2.62168	22.067	0	0.6506	1.8494	25.94	27.239	0.769784	1.38561	78	12	10	0.565452	7.8	161	4.9973	42.4112	0.130067	0.455846	0.285331	0.585913	0.0378643	1.38292	2.0067
148	133-57	-89.6667	21.5	0	0	19	25.5454	36.5987	5.1878	8.24	54099.5	83.1886	2.68064	2.68795	1.0956	0.0743	1.2378	0.0244	15.222	24.384	1.40288	2.52518	83	10	7	0.539866	7.65	-202	6.5278	65.6752	0	0	0	0	0	0	0
149	136-68	-95.0001	22.0003	0	0	44.55	25.2282	36.7102	5.51002	8.3	54264.3	82.6285	2.70196	2.70196	0.174	0	0.8411	0.061	11.072	24.568	1.05755	1.9036	82	9	9	0.47238	8.2	135	5.0293	41.4752	0.026854	0.419112	0.0640734	0.445966	0.004	0.394	0.445966
150	136-77	-95.0001	22.5003	0	0	88.05	21.919	36.659	5.34085	8.29	54188.6	75.6032	1.69901	1.69977	0.2472	0.0051	1.214	0.0427	1.9775	25.506	1.02878	1.8518	59	13	28	0.478457	7.91	24	6.9764	42.4432	0.290008	0.469698	0.617434	0.759706	0	2.39605	3.15576
151	137-57	-89.4995	21.4994	0	0	17.02	25.8834	36.6154	5.54224	8.29	54124.2	83.9886	2.53839	2.53954	0.1221	0	1.087	0.1221	8.4961	24.292	1.25899	2.26619	89	7	4	0.551269	8.2	118	7.4448	85.884	0	0	0	0	0	0	0
152	145-57	-94	22.5003	0	0	14.75	24.9109	36.646	5.5503	8.31	54169.4	82.7556	2.61605	2.61487	0.0702	0	0.7617	0.0854	16.724	24.615	1.09353	1.96835	96	3	1	0.48648	7.76	-193	5.0126	62.9056	0.107076	0.466667	0.229449	0.573743	0.0321317	0.987954	1.59383
153	145-65	-90.4999	21.5003	0	0	37.51	24.1859	36.7518	5.05085	8.28	54476	74.4267	2.7985	2.80103	0.0763	0.0077	1.1108	0.0549	15.735	24.916	0.683453	1.23022	89	8	3	0.439928	8.33	211	6.2241	60.0376	0.132552	0.596943	0.222052	0.729495	0.0243416	1.24258	1.99641
154	161-65	-94.5001	22.0003	0	0	28.4	23.6396	36.7211	4.98641	8.26	54280.4	72.7753	2.50538	2.50991	0.3632	0	0.8252	0.116	5.7129	25.057	1.23022	2.21439	97	2	1	0.460767	7.57	-172	5.5161	78.532	0.0827746	0.389065	0.212753	0.47184	0.0167629	0.131496	0.620098
155	C29	-91.8402	18.5111	0	0	1.1	28.0629	26.2502	3.97713	8.11596	50148	105.134	2.57901	2.58485	0.8362	0.041	2.3804	0	52.246	22.62	0.569343	1.02482	79	4	17	0.448483	7.41	-214	0	46.5992	0	0	0	0.29372	0	3.4972	3.79092
156	C30	-91.7985	18.5018	0	0	1.1	28.4846	29.9377	3.54014	8.19244	50148	105.134	2.57901	2.58485	0.8362	0.041	2.3804	0	52.246	22.62	0.569343	1.02482	79	4	17	0.448483	7.41	-214	0	46.5992	0	0	0	0.29372	0	3.4972	3.79092
157	C32	-91.7281	18.5068	0	0	3.2	29.28	32.3	5.4	8.17	50148	105.134	2.57901	2.58485	0.8362	0.041	2.3804	0	52.246	22.62	0.569343	1.02482	79	4	17	0.448483	7.41	-214	0	46.5992	0	0	0	0.29372	0	3.4972	3.79092
158	C33	-91.6884	18.4702	0	0	3.1	29.53	31	5.24	8.22	50148	105.134	2.57901	2.58485	0.8362	0.041	2.3804	0	52.246	22.62	0.569343	1.02482	79	4	17	0.448483	7.41	-214	0	46.5992	0	0	0	0.29372	0	3.4972	3.79092
159	C34	-91.6332	18.4825	0	0	4.2	29.63	33.5	5.5	8.24	50148	105.134	2.57901	2.58485	0.8362	0.041	2.3804	0	52.246	22.62	0.569343	1.02482	79	4	17	0.448483	7.41	-214	0	46.5992	0	0	0	0.29372	0	3.4972	3.79092
160	C35	-91.5878	18.4514	0	0	2.2	29.83	31.9	5.41	8.33	50148	105.134	2.57901	2.58485	0.8362	0.041	2.3804	0	52.246	22.62	0.569343	1.02482	79	4	17	0.448483	7.41	-214	0	46.5992	0	0	0	0.29372	0	3.4972	3.79092
161	C36	-91.5365	18.4564	0	0	2.2	30.34	32.6	7.66	8.53	50148	105.134	2.57901	2.58485	0.8362	0.041	2.3804	0	52.246	22.62	0.569343	1.02482	79	4	17	0.448483	7.41	-214	0	46.5992	0	0	0	0.29372	0	3.4972	3.79092
162	C37	-91.5229	18.4908	0	0	3.3	30.36	34	6.48	8.47	50148	105.134	2.57901	2.58485	0.8362	0.041	2.3804	0	52.246	22.62	0.569343	1.02482	79	4	17	0.448483	7.41	-214	0	46.5992	0	0	0	0.29372	0	3.4972	3.79092
